# Supplementary material for: Antioxidant Activities and Prebiotic Activities of Water-Soluble, Alkali-Soluble Polysaccharides Extracted from the Fruiting Bodies of the Fungus Hericium erinaceus
Source: Polymers (Basel). 2023 Oct 20;15(20):4165. doi: 10.3390/polym15204165 (PMC10611342; doi:10.3390/polym15204165)
Supplement: Supplementary file 1 [file polymers-15-04165-s001.zip]

Archive with 3 entries (2 files):
- polymers-2578987-supplementary/
- polymers-2578987-supplementary/Informed Consent Statement.pdf
- polymers-2578987-supplementary/Supplementary Materials.pdf
